# Supplementary material for: Designing and Developing a Population/Literature-Based Westernized Diet Index (WDI) and Its Relevance for Cardiometabolic Health
Source: Nutrients. 2025 Jul 14;17(14):2314. doi: 10.3390/nu17142314 (PMC12300042; doi:10.3390/nu17142314)
Supplement: Supplementary file 1 [file nutrients-17-02314-s001.zip]

Archive with 1 entries (1 files):
- nutrients-3678207-supplementary.pdf
